# Supplementary material for: EW-7197 eluting nano-fiber covered self-expandable metallic stent to prevent granulation tissue formation in a canine urethral model
Source: PLoS One. 2018 Feb 15;13(2):e0192430. doi: 10.1371/journal.pone.0192430 (PMC5813937; doi:10.1371/journal.pone.0192430)
Supplement: S1 Table — (XLSX) [file pone.0192430.s001.xlsx]

## Sheet: RGU results
	Proximal					Distal							Proximal					Distal
	1 month					1 month							1 month					1 month
C1	10	4.36	3.2	7.33945		10	4.36	4.01	9.19725			D1	10	4.45	3.81	8.5618		10	4.45	3.44	7.73034
	10	4.36	2.9	6.65138		10	4.36	3.76	8.62385				10	4.45	4.02	9.03371		10	4.45	3.2	7.19101
	10	4.36	2.7	6.19266		10	4.36	3.09	7.08716				10	4.45	4.02	9.03371		10	4.45	4.07	9.14607
	2 month					2 month							2 month					2 month
	10	4.81	3.5	7.27651		10	4.81	3.02	6.27859				10	4.51	3.61	8.00443		10	4.51	3.02	6.69623
	10	4.81	3.2	6.65281		10	4.81	3.91	8.1289				10	4.51	4.13	9.15743		10	4.51	3.62	8.02661
	10	4.81	2.99	6.21622		10	4.81	2.61	5.4262				10	4.51	3.83	8.49224		10	4.51	3.32	7.36142
C2	1 month					1 month						D2	1 month					1 month
	10	4.57	2.82	6.17068		10	4.57	2.89	6.32385				10	4.41	4.3	9.75057		10	4.41	3.7	8.39002
	10	4.57	3.27	7.15536		10	4.57	2.93	6.41138				10	4.41	4.2	9.52381		10	4.41	3.5	7.93651
	10	4.57	2.84	6.21444		10	4.57	2.99	6.54267				10	4.41	4.11	9.31973		10	4.41	3.71	8.4127
	2 month					2 month							2 month					2 month
	10	3.47	2.49	7.17579		10	3.47	2.16	6.22478				10	4.32	3.72	8.61111		10	4.32	3.49	8.0787
	10	3.47	2.32	6.68588		10	3.47	1.77	5.10086				10	4.32	3.8	8.7963		10	4.32	3.55	8.21759
	10	3.47	2.41	6.94524		10	3.47	2.11	6.08069				10	4.32	3.7	8.56481		10	4.32	3.44	7.96296
	1 month					1 month							1 month					1 month
C3	10	4.36	3.2	7.33945		10	4.36	4.01	9.19725			D3	10	4.45	3.81	8.5618		10	4.45	3.44	7.73034
	10	4.36	2.9	6.65138		10	4.36	3.76	8.62385				10	4.45	4.02	9.03371		10	4.45	3.2	7.19101
	10	4.36	2.7	6.19266		10	4.36	3.09	7.08716				10	4.45	4.02	9.03371		10	4.45	4.07	9.14607
	2 month					2 month							2 month					2 month
	10	4.81	3.5	7.27651		10	4.81	3.02	6.27859				10	4.51	3.61	8.00443		10	4.51	3.02	6.69623
	10	4.81	3.2	6.65281		10	4.81	3.91	8.1289				10	4.51	4.13	9.15743		10	4.51	3.62	8.02661
	10	4.81	2.99	6.21622		10	4.81	2.61	5.4262				10	4.51	3.83	8.49224		10	4.51	3.32	7.36142
Dog3

## Sheet: Histological results
	Distal						Proximal						Distal						Proximal
	Papillary projection					Papillary projection							Papillary projection					Papillary projection
C1	5	18.8	9.22	2.45213		5	20	9.22	2.305			D1	5	19.9	4.6	1.15578		5	19.7	4.78	1.2132
	5	18.8	9.22	2.45213		5	20	10.01	2.5025				5	19.9	6.15	1.54523		5	19.7	5.67	1.43909
	5	18.8	7.8	2.07447		5	20	11.22	2.805				5	19.9	5.36	1.34673		5	19.7	4.04	1.02538
	5	18.8	8.71	2.31649		5	20	11.66	2.915				5	19.9	3.89	0.977387		5	19.7	3.72	0.944162
	5	18.8	15.88	4.2234		5	18.9	10.18	2.69312				2	8.2	4.6	1.12195		5	19.7	3.42	0.86802
	5	18.8	14.21	3.77926		5	18.9	11.85	3.13492				2	8.2	4.42	1.07805		5	19.7	3.04	0.771574
	5	21.4	23.45	5.47897		5	18.9	12.53	3.31481				2	8.2	4.81	1.17317		5	19.7	3.82	0.969543
	5	21.4	8.83	2.06308		5	18.9	12.47	3.29894				2	8.2	3.82	0.931707		5	19.7	4.22	1.07107
	Submucosal fibrosis					Submucosal fibrosis							Submucosal fibrosis					Submucosal fibrosis
	5	21.4	5.1	1.19159		5	18.9	5.6	1.48148				5	19.9	2.69	0.675879		5	19.7	2.91	0.738579
	5	21.4	5.37	1.25467		5	18.9	5	1.32275				5	19.9	3.13	0.786432		5	19.7	2.45	0.621827
	5	21.4	5.49	1.28271		5	18.9	6	1.5873				5	19.9	2.54	0.638191		5	19.7	2.77	0.703046
	5	21.4	10.43	2.43692		5	18.9	5.7	1.50794				5	19.9	2.18	0.547739		5	19.7	2.46	0.624365
	5	21.4	9.44	2.20561		5	20	7.9	1.975				2	8.2	2.33	0.568293		5	19.7	3.19	0.809645
	5	21.4	9.48	2.21495		5	20	8.4	2.1				2	8.2	2.28	0.556098		5	19.7	2.77	0.703046
	5	21.4	6	1.40187		5	20	6.82	1.705				2	8.2	2.9	0.707317		5	19.7	2.46	0.624365
	5	21.4	10.52	2.45794		5	20	9.19	2.2975				2	8.2	3.11	0.758537		5	19.7	3.19	0.809645
	Collagen												Collagen
				5					4							3					3
				4					5							4					3
				5					4							3					4
				4					3							3					3
				4					4							2					2
				4					5							3					2
				4					5							3					3
				5					5							4					3
				5					5							3					3
				5					5							3					3
				4					4							4					4
				5					5							3					5
				4					5							3					3
				5					4							5					4
				5					5							4					2
				4					5							4					3
	Number												Number
				5					5							3					5
				6					5							5					4
				7					5							4					3
				4					4							3					3
				5					4							4					4
				5					6							4					4
				4					6							3					4
				6					6							3					5
				5					5							3					3
				6					4							4					2
				4					6							3					3
				6					4							4					4
				5					4							4					3
				6					5							4					3
				5					4							5					4
				4					5							4					3
	Inflammatory												Inflammatory
				4					5							4					4
				4					5							5					5
				4					4							3					5
				5					3							4					5
				5					3							4					3
				5					5							3					4
				3					4							3					3
				4					4							5					4
				4					5							3					4
				5					5							5					3
				4					4							4					4
				5					5							4					5
				4					5							5					4
				4					4							4					4
				3					4							5					3
				4					5							4					4
	Distal						Proximal						Proximal					Distal
	Papillary projection					Papillary projection							Papillary projection					Papillary projection
C2	5	17.9	7.81	2.18156		5	19.2	9.21	2.39844			D2	5	21.3	5.7	1.33803		5	19.8	6.36	1.60606
	5	17.9	7.28	2.03352		5	19.2	10.13	2.63802				5	21.3	5.6	1.31455		5	19.8	6.77	1.7096
	5	17.9	9.57	2.67318		5	19.2	9.03	2.35156				5	21.3	5.23	1.2277		5	19.8	4.61	1.16414
	5	17.9	8.1	2.26257		5	19.2	10.03	2.61198				5	21.3	4.11	0.964789		5	19.8	4.51	1.13889
	5	17.9	8.32	2.32402		5	19.2	10.71	2.78906				2	8.5	4.76	1.12		5	19.8	6.86	1.73232
	5	17.8	7.04	1.97753		5	19.2	8.13	2.11719				2	8.5	5.18	1.21882		5	19.8	4.77	1.20455
	5	17.8	14	3.93258		5	19.2	8.3	2.16146				2	8.5	5.01	1.17882		5	19.8	4.32	1.09091
	5	17.8	8.02	2.25281		5	19.2	10.06	2.61979				2	8.5	4.98	1.17176		5	19.8	4.56	1.15152
	Submucosal fibrosis					Submucosal fibrosis							Submucosal fibrosis					Submucosal fibrosis
	5	17.9	1.84	0.513966		5	19.2	3.9	1.01562				5	21.3	2.14	0.502347		5	19.8	2.72	0.686869
	5	17.9	2.34	0.653631		5	19.2	3.98	1.03646				5	21.3	2.57	0.603286		5	19.8	2.86	0.722222
	5	17.9	3.62	1.01117		5	19.2	2.74	0.713542				5	21.3	3.51	0.823944		5	19.8	2.81	0.709596
	5	17.9	3.12	0.871508		5	19.2	2.81	0.731771				5	21.3	2.02	0.474178		5	19.8	2.5	0.631313
	5	17.9	3.59	1.00279		5	19.2	2.26	0.588542				2	8.5	2.99	0.703529		5	19.8	2.41	0.608586
	5	17.8	3.21	0.901685		5	19.2	3.08	0.802083				2	8.5	2.84	0.668235		5	19.8	2.31	0.583333
	5	17.8	2.84	0.797753		5	19.2	2.46	0.640625				2	8.5	2.25	0.529412		5	19.8	2.86	0.722222
	5	17.8	3.7	1.03933		5	19.2	3.41	0.888021				2	8.5	3.01	0.708235		5	19.8	2.5	0.631313
	Collagen												Collagen
				5					4							3					4
				3					4							4					3
				3					3							3					3
				4					4							3					3
				4					4							3					2
				5					5							4					3
				5					4							4					3
				4					3							4					5
				5					5							3					3
				5					5							3					3
				4					4							4					4
				5					5							4					4
				5					5							3					3
				5					4							5					4
				4					4							3					4
				4					5							4					5
	Number												Number
				6					5							3					3
				5					6							4					3
				4					5							3					3
				5					4							3					3
				5					4							4					4
				6					5							4					2
				4					4							4					4
				5					6							5					3
				5					5							4					3
				6					5							3					2
				4					4							3					3
				4					5							4					4
				5					4							3					3
				7					5							4					3
				5					6							3					4
				6					4							3					3
	Inflammatory												Inflammatory
				5					5							5					5
				4					5							4					3
				3					4							5					5
				4					4							5					4
				4					3							5					4
				4					4							4					3
				4					5							4					5
				5					5							4					5
				5					3							5					5
				3					4							4					4
				4					5							5					4
				5					4							5					2
				3					3							3					3
				4					5							4					4
				4					5							4					4
				4					3							3					5
	Distal						Proximal						Distal						Proximal
	Papillary projection					Papillary projection							Papillary projection					Papillary projection
C3	5	18.8	9.22	2.45213		5	20	9.22	2.305			D3	5	19.9	4.6	1.15578		5	19.7	4.78	1.2132
	5	18.8	9.22	2.45213		5	20	10.01	2.5025				5	19.9	6.15	1.54523		5	19.7	5.67	1.43909
	5	18.8	7.8	2.07447		5	20	11.22	2.805				5	19.9	5.36	1.34673		5	19.7	4.04	1.02538
	5	18.8	8.71	2.31649		5	20	11.66	2.915				5	19.9	3.89	0.977387		5	19.7	3.72	0.944162
	5	18.8	15.88	4.2234		5	18.9	10.18	2.69312				2	8.2	4.6	1.12195		5	19.7	3.42	0.86802
	5	18.8	14.21	3.77926		5	18.9	11.85	3.13492				2	8.2	4.42	1.07805		5	19.7	3.04	0.771574
	5	21.4	23.45	5.47897		5	18.9	12.53	3.31481				2	8.2	4.81	1.17317		5	19.7	3.82	0.969543
	5	21.4	8.83	2.06308		5	18.9	12.47	3.29894				2	8.2	3.82	0.931707		5	19.7	4.22	1.07107
	Submucosal fibrosis					Submucosal fibrosis							Submucosal fibrosis					Submucosal fibrosis
	5	21.4	5.1	1.19159		5	18.9	5.6	1.48148				5	19.9	2.69	0.675879		5	19.7	2.91	0.738579
	5	21.4	5.37	1.25467		5	18.9	5	1.32275				5	19.9	3.13	0.786432		5	19.7	2.45	0.621827
	5	21.4	5.49	1.28271		5	18.9	6	1.5873				5	19.9	2.54	0.638191		5	19.7	2.77	0.703046
	5	21.4	10.43	2.43692		5	18.9	5.7	1.50794				5	19.9	2.18	0.547739		5	19.7	2.46	0.624365
	5	21.4	9.44	2.20561		5	20	7.9	1.975				2	8.2	2.33	0.568293		5	19.7	3.19	0.809645
	5	21.4	9.48	2.21495		5	20	8.4	2.1				2	8.2	2.28	0.556098		5	19.7	2.77	0.703046
	5	21.4	6	1.40187		5	20	6.82	1.705				2	8.2	2.9	0.707317		5	19.7	2.46	0.624365
	5	21.4	10.52	2.45794		5	20	9.19	2.2975				2	8.2	3.11	0.758537		5	19.7	3.19	0.809645
	Collagen												Collagen
				5					4							3					3
				4					5							4					3
				5					4							3					4
				4					3							3					3
				4					4							2					2
			groupIn	4					5							3					2
				4					5							3					3
				5					5							4					3
				5					5							3					3
				5					5							3					3
				4					4							4					4
				5					5							3					5
				4					5							3					3
				5					4							5					4
				5					5							4					2
				4					5							4					3
	Number												Number
				5					5							3					5
				6					5							5					4
				7					5							4					3
				4					4							3					3
				5					4							4					4
				5					6							4					4
				4					6							3					4
				6					6							3					5
				5					5							3					3
				6					4							4					2
				4					6							3					3
				6					4							4					4
				5					4							4					3
				6					5							4					3
				5					4							5					4
				4					5							4					3
	Inflammatory												Inflammatory
				4					5							4					4
				4					5							5					5
				4					4							3					5
				5					3							4					5
				5					3							4					3
				5					5							3					4
				3					4							3					3
				4					4							5					4
				4					5							3					4
				5					5							5					3
				4					4							4					4
				5					5							4					5
				4					5							5					4
				4					4							4					4
				3					4							5					3
				4					5							4					4
